# Supplementary material for: Maturation-Dependent Changes in Volatile Aroma Profile and β-Glucosidase Activity in Kozan Misket Orange (Citrus sinensis L.)
Source: Metabolites. 2025 Oct 24;15(11):689. doi: 10.3390/metabo15110689 (PMC12654111; doi:10.3390/metabo15110689)
Supplement: Supplementary file 1 [file metabolites-15-00689-s001.zip]

Archive with 1 entries (1 files):
- metabolites-3915445-supplementary.xlsx
