# Supplementary material for: Maturation-Dependent Changes in Volatile Aroma Profile and β-Glucosidase Activity in Kozan Misket Orange (Citrus sinensis L.)
Source: Metabolites. 2025 Oct 24;15(11):689. doi: 10.3390/metabo15110689 (PMC12654111; doi:10.3390/metabo15110689)
Supplement: Supplementary file 1 [file metabolites-15-00689-s001.zip › metabolites-3915445-supplementary.xlsx]

## Sheet: Sheet1
Supplementary Table S1. Concentrations (µg/L) of volatile compounds at three ripening stages of Kozan Misket orange
LRI	Compound	Green (µg/L)	Green-Yellow (µg/L)	Yellow (µg/L)	Significance	Identification
1171	δ-3-Carene	134.97 ± 11.82ᵃ	184.35 ± 28.81ᵃ	286.98 ± 32.59ᵇ	**	MS + LRI
1198	D- Limonene	38,268.14 ± 2,858.08ᵃ	43,747.03 ± 2,143.37ᵃ	49,012.73 ± 3,048.85ᵇ	**	MS + LRI+standard
1208	Beta Phellandrene	156.29 ± 14.36ᵃ	173.72 ± 14.97ᵃ	188.61 ± 24.86ᵃ	ns	MS + LRI
1250	Gamma terpinene	32.89 ± 13.66ᵃ	47.64 ± 17.32ᵃ	76.58 ± 23.64ᵃ	ns	MS + LRI
1268	Transisolinomene	37.48 ± 2.44ᵃ	50.34 ± 1.99ᵇ	61.44 ± 4.44ᶜ	***	MS + LRI
1274	α-Terpinolene	175.11 ± 30.90ᵃ	174.39 ± 20.73ᵃ	294.04 ± 83.98ᵃ	ns	MS + LRI
1277	(3E,5E)-2,6-Dimethyl-1,3,5,7-octatetraene (all-trans-geranylacetylene)	17.40 ± 1.64ᵃ	20.25 ± 1.75ᵃ	140.97 ± 22.48ᵇ	***	MS + LRI
1279	Beta -Ocimene	175.15 ± 9.74ᵃ	200.30 ± 8.83ᵃᵇ	238.27 ± 34.85ᵇ	*	MS + LRI
1282	p-Cimene	0.00 ± 0.00ᵃ	0.00 ± 0.00ᵃ	14.54 ± 3.08ᵇ	***	MS + LRI
1286	1,3,8-p-Menthatriene	21.01 ± 1.40ᵃ	31.81 ± 1.40ᵃ	108.19 ± 102.53ᵃ	ns	MS + LRI
1297	Neo-Allo-Ocimene	137.86 ± 10.06ᵃ	171.80 ± 0.57ᵇ	217.89 ± 6.60ᶜ	***	MS + LRI
1326	(2-Methylprop-1-enyl)-cyclohexa-1,5-diene	0.00 ± 0.00ᵃ	0.00 ± 0.00ᵃ	19.19 ± 0.71ᵇ	***	MS + LRI
1361	Trans-(+)- Carveol	0.00 ± 0.00ᵃ	0.00 ± 0.00ᵃ	7.50 ± 0.88ᵇ	***	MS
1366	2-Methylnebonane	0.00 ± 0.00ᵃ	0.00 ± 0.00ᵃ	2.03 ± 0.54ᵇ	***	MS
1367	Unknown monoterpene	0.00 ± 0.00ᵃ	0.00 ± 0.00ᵃ	1.45 ± 0.44ᵇ	***	MS
1407	Limonene oxide	22.13 ± 0.00ᵃ	46.12 ± 0.74ᵇ	56.10 ± 3.73ᶜ	***	MS+ LRI
1545	Linalool	74.51 ± 2.39ᵇ	141.08 ± 7.42ᶜ	49.44 ± 2.37ᵃ	***	MS + LRI
1610	4-Terpineol	118.87 ± 2.36ᵇ	117.26 ± 3.65ᵇ	53.23 ± 14.78ᵃ	***	MS + LRI
1349	CIS-DIHYDROCARVONE	0.00 ± 0.00ᵃ	0.00 ± 0.00ᵃ	6.96 ± 4.93ᵃ	*	MS
1690	Alpha terpineol	59.71 ± 3.16ᵇ	109.38 ± 4.30ᶜ	41.98 ± 5.04ᵃ	***	MS + LRI
1707	Valencene	0.00 ± 0.00ᵃ	81.54 ± 15.13ᵇ	692.43 ± 7.83ᶜ	***	MS + LRI
1712	α-Selinene	0.00 ± 0.00ᵃ	0.00 ± 0.00ᵃ	34.64 ± 4.14ᵇ	***	MS + LRI
1724	Ledene	0.00 ± 0.00ᵃ	0.00 ± 0.00ᵃ	15.62 ± 5.79ᵇ	**	MS
1747	δ-Cadinene	0.00 ± 0.00ᵃ	0.00 ± 0.00ᵃ	12.97 ± 1.75ᵇ	***	MS
1750	(-)-α-Panasinsen	0.00 ± 0.00ᵃ	0.00 ± 0.00ᵃ	22.56 ± 1.53ᵇ	***	MS + LRI
1220	o-Ethyl-toluene (1-ethyl-2-methyl-benzene)	41.86 ± 1.31ᵃ	54.90 ± 4.28ᵇ	64.92 ± 3.69ᶜ	***	MS + LRI
1221	m-Ethyl-toluene (1-ethyl-3-methyl-benzene)	223.39 ± 10.37ᵃ	256.88 ± 18.62ᵃ	332.58 ± 18.70ᵇ	***	MS + LRI
1223	p-Diethyl-benzene (1,4-diethyl-benzene)	71.00 ± 9.34ᵃ	102.92 ± 9.00ᵇ	142.72 ± 8.85ᶜ	***	MS + LRI
1250	5-Methyl-3-(1-methylethenyl)-cyclohexene (trans-β-terpinene)	206.24 ± 13.49ᵃ	251.64 ± 16.78ᵇ	302.23 ± 22.17ᶜ	**	MS
1262	o-Isopropyltoluene (1-methyl-2-(1-methylethyl)-benzene)	601.81 ± 86.04ᵃ	532.16 ± 46.81ᵃᵇ	784.06 ± 111.34ᵇ	*	MS + LRI
1271	1,2,4-Trimethyl-benzene	184.32 ± 33.40ᵃ	221.68 ± 9.42ᵃ	265.90 ± 46.60ᵃ	ns	MS + LRI
1317.56	1-Ethyl-2,4-dimethyl-benzene	173.70 ± 16.85ᵃ	198.02 ± 7.98ᵃ	265.36 ± 42.34ᵇ	*	MS + LRI
1324.04	1,2,3-Trimethyl-benzene	296.29 ± 32.34ᵃ	325.29 ± 10.92ᵃ	441.82 ± 56.32ᵇ	**	MS + LRI
1348.49	Benzene, 1-ethenyl-3-methyl	50.84 ± 1.34ᵃ	127.66 ± 9.57ᵃ	241.62 ± 155.54ᵃ	ns	MS + LRI
1424.26	Prehnitol, Benzene 1,2,3,4-tetrametil (CAS)	308.48 ± 10.79ᵃ	346.41 ± 25.21ᵃ	515.76 ± 170.65ᵃ	ns	MS + LRI
1429.71	Benzene,1-methyl-2-(2-propenyl) veya Benzene, 1-methyl-4-(1-methylethenyl)	703.69 ± 35.00ᵃ	683.57 ± 20.13ᵃ	1,118.88 ± 116.24ᵇ	***	MS + LRI
1450.76	Benzene, 21-methyl-4-(2-propenyl)	28.89 ± 3.55ᵃ	29.37 ± 3.04ᵃ	32.36 ± 4.20ᵃ	ns	MS
1453.67	(E)-1-Phenyl-1-butene; Benzene,1-butenthyl, (E)-	0.00 ± 0.00ᵃ	18.97 ± 2.95ᵇ	22.90 ± 4.70ᵇ	***	MS
1476.2	Durene; Benzene,1,2,4,5-tetramethyl	105.37 ± 9.84ᵃ	136.77 ± 9.47ᵃ	152.48 ± 25.01ᵃ	*	MS + LRI
1557.55	1,3-Diethenyl-benzene (m-divinyl-benzene)	0.00 ± 0.00ᵃ	15.93 ± 0.87ᵇ	26.00 ± 1.94ᶜ	***	MS + LRI
1284.34	Octanal	179.82 ± 37.71ᵃ	381.09 ± 42.76ᵇ	189.41 ± 21.34ᵃ	***	MS + LRI
1495.92	Decanal	66.19 ± 7.45ᵃ	67.90 ± 1.56ᵃ	73.09 ± 14.17ᵃ	ns	MS + LRI
1509.23	Benzaldehyde	0.00 ± 0.00ᵃ	0.00 ± 0.00ᵃ	16.56 ± 2.60ᵇ	***	MS + LRI
1607.2	4-methyl benzaldehyde (p-Tolualdehyde)	0.00 ± 0.00ᵃ	0.00 ± 0.00ᵃ	21.92 ± 3.10ᵇ	***	MS + LRI
1910.77	α-Methyl-cinnamaldehyde	0.00 ± 0.00ᵃ	24.26 ± 2.04ᵇ	22.42 ± 2.75ᵇ	***	MS + LRI
1228.4	1,3-Cyclopentadiene, 1,2,3,4,5-pentamethyl- (Pentamethyl-cyclopentadiene)	16.85 ± 1.34ᵃ	16.05 ± 2.08ᵃ	24.72 ± 0.40ᵇ	***	MS + LRI
1583.44	Cyclopentanol, 1,2-dimethyl-3-(1-methylethyl) (= 3-isopropyl-1,2-dimethylcyclopentanol)	278.89 ± 17.26ᵇ	524.63 ± 6.03ᶜ	169.03 ± 9.88ᵃ	***	MS
Significance levels (one-way ANOVA): ns = p > 0.05; * p ≤ 0.05; ** p ≤ 0.01; *** p ≤ 0.001. Grouping letters (Tukey’s HSD, α = 0.05): different letters indicate significant differences among stages; groups sharing at least one letter (e.g., ab) are not significantly different from the groups with which they share a letter. Letters are assigned in order of increasing stage means.
